# Supplementary material for: A variant in KCNQ1 gene predicts metabolic syndrome among northern urban Han Chinese women
Source: BMC Med Genet. 2018 Aug 29;19:153. doi: 10.1186/s12881-018-0652-3 (PMC6114251; doi:10.1186/s12881-018-0652-3)
Supplement: Supplementary file 2 — Table S1. Environmental characteristics of the subjects in Chinese Women in baseline. Table S2. The results of simple cox proportional model for environmental confounding factors and MetS. Table S3. Genotype quality and Hardy-Weinberg equilibrium (HWE) of six SNPs in KCNQ1 gene. (XLSX 18 kb) [file 12881_2018_652_MOESM2_ESM.xlsx]

## Sheet: Table S1
Additional file 2:
Table S1 Environmental characteristics of the subjects in Chinese Women in baseline
	MetS (%)	Non-MetS (%)	chisq	P
Education			23.225	<.0001
high school or less (0) a	14(22.95)	106(8.04)
undergraduate (1)	41(67.21)	818(62.06)
Master degree or above (2)	6(9.84)	394(29.89)
Marital status			36.589	<.0001
single(0)	1(1.64)	118(8.94)
married(1)	53(86.89)	1184(89.70)
widowed or divorced (2)	7(11.48)	18(1.36)
menopausal status			88.08	<.0001
normal(0)	17(27.87)	1019(77.31)
perimenopause (1)	13(21.31)	139(10.55)
menopause (2)	31(50.82)	160(12.14)
housework time			26.008	<.0001
<1 h	11(18.03)	613(46.83)
1-3 h	35(57.38)	571(43.62)
≥3 h	15(24.59)	125(9.55)
passive smoking			3.824	0.051
no(1)	48(80.00)	893(68.01)
yes(2)	12(20.00)	420(31.99)
Trip mode			8.584	0.003
non-motor vehicles(0)	21(34.43)	251(19.13)
motor vehicle (1)	40(65.57)	1061(80.87)
The hours of sleep			8.022	0.018
< 6h (0)	20(32.79)	237(18.59)
6-8 h (1)	40(65.57)	986(77.33)
> 8 h (2)	1(1.64)	52(4.08)
Degree of greasy food			7.147	0.028
light (0)	27(45.00)	393(30.02)
normal(1)	26(43.33)	788(60.20)
greasy (2)	7(11.67)	128(9.78)
Fruit			(fisher)	< .001
<1-3 times/month (0)	3(5.00)	8(0.61)
1-3 times/week (1)	4(6.67)	54(4.13)
4-6 times/week (2)	3(5.00)	82(6.27)
every day (3)	50(83.33)	1164(88.99)
Fresh meat			10.753	0.013
<1-3 times/month (0)	6(10.17)	60(4.60)
1-3 times/week (1)	17(28.81)	244(18.70)
4-6 times/week (2)	9(15.25)	148(11.34)
every day (3)	27(45.76)	853(65.36)
Spicy food			6.746	0.034
<1-3 times/month (0)	48(80.00)	838(64.12)
1-3 times/week (1)	9(15.00)	297(22.72)
≥ 4 times/week (2)	3(5.00)	172(13.16)
Food of fried food			6.758	0.034
<1-3 times/month (0)	50(83.33)	886(67.94)
1-3 times/week (1)	9(15.00)	326(25.00)
≥ 4 times/week (2)	1(1.67)	92(7.06)
Number of Pregnant			21.299	< .001
0（0）	3(5.08)	227(17.34)
1（1）	14(23.73)	481(36.75)
2（2）	16(27.12)	330(25.21)
3（3）	18(30.51)	187(14.29)
≥ 4（4）	8(13.56)	84(6.42)
Nomber of births			73.577	<.0001
0（0）	15(25.00)	625(47.53)
1（1）	31(51.67)	634(48.21)
2（2）	8(13.33)	49(3.73)
≥ 3（3）	6(10.00)	7(0.53)
Number of abortion			11.458	0.01
0（0）	28(46.67)	756(57.53)
1（1）	12(20.00)	318(24.20)
2（2）	17(28.33)	171(13.01)
≥ 3（3）	3(5.00)	69(5.25)
Reproductive disease			11.057	0.001
no (0)	46(77.97)	1172(90.99)
yes(1)	13(22.03)	116(9.01)
a referring the meaning of the environmental variables and parentheses indicates the assignment for every variable.

## Sheet: Table S2
Additional file 2:
Table S2 The results of simple cox proportional model for environmental confounding factors and MetS
variables	β	std.	chisq	P	RR	95%CI
Marital status
single(0)a	ref	ref	ref	ref	ref	ref
married(1)	1.283	1.01	1.612	0.204	3.606	0.498-26.114
widowed or divorced (2)	3.135	1.07	8.583	0.003	22.983	2.822-187.155
Education
high school or less (0)	ref	ref	ref	ref	ref	ref
undergraduate (1)	-0.864	0.312	7.666	0.006	0.422	0.229-0.777
Master degree or above (2)	-2.03	0.489	17.264	<.0001	0.131	0.050-0.342
passive smoking
no(0)	ref	ref	ref	ref	ref	ref
yes(1)	-0.558	0.323	2.988	0.084	0.572	0.304-1.078
The time of sleep
< 6h (0)	ref	ref	ref	ref	ref	ref
6-8 h (1)	-0.61	0.274	4.952	0.026	0.543	0.317-0.930
> 8 h (2)	-1.284	1.025	1.569	0.21	0.277	0.037-2.064
housework time
<1 h (0)	ref	ref	ref	ref	ref	ref
1-3 h (1)	0.952	0.346	7.557	0.006	2.59	1.314-5.105
≥3 h (2)	1.53	0.398	14.815	<.0001	4.619	2.119-10.069
Trip mode
non-motor vehicles(0)	ref	ref	ref	ref	ref	ref
motor vehicle (1)	-0.618	0.27	5.221	0.022	0.539	0.317-0.916
menopausal status
normal(0)	ref	ref	ref	ref	ref	ref
perimenopause (1)	1.469	0.369	15.86	<.0001	4.347	2.109-8.959
menopause (2)	2.077	0.302	47.178	<.0001	7.981	4.412-14.435
Number of Pregnancy
0（0）	ref	ref	ref	ref	ref	ref
1（1）	0.508	0.637	0.635	0.425	1.662	0.477-5.790
2（2）	0.955	0.63	2.298	0.13	2.599	0.756-8.936
3（3）	1.538	0.625	6.056	0.014	4.654	1.368-15.838
≥ 4（4）	1.495	0.678	4.86	0.027	4.459	1.180-16.846
Number of abortion
0（0）	ref	ref	ref	ref	ref	ref
1（1）	-0.072	0.345	0.043	0.835	0.931	0.473-1.831
2（2）	0.752	0.309	5.946	0.015	2.122	1.159-3.885
≧ 3（3）	-0.022	0.608	0.001	0.971	0.978	0.297-3.218
Nomber of births
0（0）	ref	ref	ref	ref	ref	ref
1（1）	0.486	0.315	2.376	0.123	1.626	0.876-3.017
2（2）	1.464	0.439	11.123	0.001	4.321	1.828-10.213
≥ 3（3）	2.846	0.486	34.35	<.0001	17.225	6.649-44.620
Reproductive disease
no (0)	ref	ref	ref	ref	ref	ref
yes(1)	0.766	0.315	5.915	0.015	2.152	1.160-3.989
taste preference
light (0)	ref	ref	ref	ref	ref	ref
normal(1)	-0.714	0.275	6.748	0.009	0.49	0.286-0.839
greasy (2)	-0.107	0.424	0.063	0.802	0.899	0.391-2.065
Fruit
<1-3 times/month (0)	ref	ref	ref	ref	ref	ref
1-3 times/week (1)	-1.158	0.766	2.284	0.131	0.314	0.070-1.410
4-6 times/week (2)	-1.936	0.818	5.604	0.018	0.144	0.029-0.717
every day (3)	-1.925	0.596	10.434	0.001	0.146	0.045-0.469
Fresh meat
<1-3 times/month (0)	ref	ref	ref	ref	ref	ref
1-3 times/week (1)	-0.347	0.475	0.534	0.465	0.707	0.279-1.793
4-6 times/week (2)	-0.378	0.527	0.515	0.473	0.685	0.244-1.926
every day (3)	-1.131	0.452	6.26	0.012	0.323	0.133-0.783
a referring the meaning of the environmental variables and parentheses indicates the assignment for every variable.

## Sheet: Table S3
Additional file 2:
Table S3 Genotype quality and Hardy-Weinberg equilibrium (HWE) of six SNPs in KCNQ1 gene
SNP	Major/minor	MAF	Call rate	P (HW)
	allele
rs163182	G/C	0.353	0.983	0.842
rs231359	A/C	0.207	0.991	0.26
rs2237895	A/C	0.319	0.992	0.841
rs2237897	C/T	0.349	0.994	0.883
rs2237892	C/T	0.314	0.995	0.926
rs231361	A/G	0.229	0.946	< 0.001
a P value of Hardy-Weinberg equilibrium test
